# Supplementary material for: NIR-Propelled Biomimetic Nanomotors for Photothermal/Chemodynamic/NO Synergistic Tumor Therapy
Source: Cyborg Bionic Syst. 2026 Apr 24;7:0495. doi: 10.34133/cbsystems.0495 (PMC13106939; doi:10.34133/cbsystems.0495)
Supplement: Supplementary 1 — Figs. S1 to S6 Movie S1 [file cbsystems.0495.f1.zip]

Archive with 2 entries (2 files):
- Supporting Information.docx
- video.avi
